# Supplementary material for: A Novel Cis-Regulatory lncRNA, Kalnc2, Downregulates Kalrn Protein-Coding Transcripts in Mouse Neuronal Cells
Source: Noncoding RNA. 2023 Jan 13;9(1):7. doi: 10.3390/ncrna9010007 (PMC9844340; doi:10.3390/ncrna9010007)
Supplement: Supplementary file 1 [file ncrna-09-00007-s001.zip]

Archive with 1 entries (1 files):
- ncrna-2062159-supplementary.pdf
